# Supplementary material for: Time Series Analysis of Dengue, Zika, and Chikungunya in Ecuador: Emergence Patterns, Epidemiological Interactions, and Climate-Driven Dynamics (1988–2024)
Source: Viruses. 2025 Aug 31;17(9):1201. doi: 10.3390/v17091201 (PMC12474222; doi:10.3390/v17091201)
Supplement: Supplementary file 1 [file viruses-17-01201-s001.zip]

Archive with 1 entries (1 files):
- viruses-3765486-supplementary.pdf
